# Supplementary material for: An Onboard Vision-Based System for Autonomous Landing of a Low-Cost Quadrotor on a Novel Landing Pad
Source: Sensors (Basel). 2019 Oct 29;19(21):4703. doi: 10.3390/s19214703 (PMC6874798; doi:10.3390/s19214703)
Supplement: Supplementary file 1 [file sensors-19-04703-s001.zip]

Archive with 1 entries (1 files):
- On Board Monocular Vision System for Autonomous Landing.mp4
